# Supplementary material for: Bacillus subtilis Spore-Trained Dendritic Cells Enhance the Generation of Memory T Cells via ICAM1
Source: Cells. 2021 Aug 31;10(9):2267. doi: 10.3390/cells10092267 (PMC8469252; doi:10.3390/cells10092267)
Supplement: Supplementary file 1 [file cells-10-02267-s001.zip]

Archive with 1 entries (1 files):
- cells-1270598-supplementary.pdf
